# Supplementary material for: Human non-CpG methylation patterns display both tissue-specific and inter-individual differences suggestive of underlying function
Source: Epigenetics. 2021 Aug 30;17(6):653–64. doi: 10.1080/15592294.2021.1950990 (PMC9235887; doi:10.1080/15592294.2021.1950990)
Supplement: Supplemental Material [file KEPI_A_1950990_SM0731.zip]

Archive with 2 entries (1 files):
- supplementary/
- supplementary/Supplementary tables and figures_revised_with_descriptions.docx
